# Supplementary material for: β-diketone accumulation in response to drought stress is weakened in modern bread wheat varieties (Triticum aestivum L.)
Source: Front Plant Sci. 2024 Aug 9;15:1401135. doi: 10.3389/fpls.2024.1401135 (PMC11341480; doi:10.3389/fpls.2024.1401135)
Supplement: Supplementary file 2 [file Table_1.xlsx]

## Sheet: Supplementary 1
Supplementary Table 1. List of 30 CWRS varieties used. Three founders, 12 Western and 15 Eastern CWRS wheat varieties were grown in the field in Saskatoon, Saskatchewan. Founder lines precede all other lines and are not bred for a specific region. *Eight CWRS wheat lines were subjected to a drought experiment in a greenhouse at the University of Toronto Scarborough. **Four CWRS lines were additio…
	Region ​	Variety Name ​	Year of Release ​	Categorical (year of release)	Pedigree Information
	Western​	AAC Starbuck **	2018​	modern	Griffon/BW876//Carberry
	Western​	AAC Alida	2017​	modern	Carberry/99B61-AY30B5
	Western​	AAC Viewfield	2015​	modern	Stettler/Glenn//ND2831/Steele
	Western​	AAC Concord **	2015​	modern	Lillian/ Journey// 9505-LP03A
	Western ​	AAC Brandon	2012​	modern	Superb//AC Cora/PT534///ND2831/Parshall//ND706
	Western ​	Carberry	2009​	modern	ND674/ND2710//ND688///Superb
	Western ​	Stettler	2008​	modern	Columbus/BW85//Stoa///Superb
	Western ​	AC Cadillac	1996​	old	BW15/BW38//BW40/RL4353///BW553
	Western ​	AC Barrie	1994​	old	Neepawa/Columbus//BW90
	Western ​	Laura	1986​	old	Manitou/Tobari66///Carazinho/CT 763// Atlas 66/CT 262
	Western​	Katepwa *	1981​	old	Neepawa*6/RL2938/3/Neepawa*6//CI8154/2*Frocor
	Western ​	Canuck *	1973​	old	Thatcher*7/Frontana//Thatcher*6/ Kenya Farmer/3/Thatcher*6/P.I. 170925
	Eastern​	​AAC Magnet **	​2018​	modern	McKenzie//FHB5227/Lars///Alsen/RL4979
	Eastern​	​AAC Tradition***	​2015​	modern	98B25-AS6D01/ ND744
	Eastern​	​AAC Cameron	​2014​	modern	D1125/Alsen//BW346/3/BW370/99B60-EJ26
	Eastern​	AAC Prevail	2013​	modern	McKenzie/RL4933//Somerset
	Eastern​	Vesper	2010​	modern	Augusta/Hard White Alpha//3*ACBarrie///W150*2//Tp/Tm/3/2*Superb/4/94B35-R5C/5/Super
	Eastern​	Fieldstar ​	2008​	modern	McKenzie’*3//BW174*2/‘Clark (Siblingof Unity)
	Eastern​	Unity VB	2007​	modern	McKenzie*3//BW174*2/Clark (Varietal blend of 90% Unity and 10% Waskada)
	Eastern​	Kane	2006​	modern	BW83/ND585//Columbus/Amidon
	Eastern​	Somerset	2004​	modern	AC Minto*2/ND643//Pasqua
	Eastern​	Harvest	2002​	modern	AC Domain*2/// Columbus/Butte//Columbus
	Eastern​	Superb	2000​	old	DH line from Grandin*2/AC Domain
	Eastern​	AC Majestic	1995​	old	Columbus*2//Saric70/Neepawa/3/Clms*5// Saric70/Neepawa
	Eastern​	Pasqua	1990​	old	BW63*2/Columbus
	Eastern​	Columbus *	1980​	old	Neepawa*6/RL4137
	Eastern​	Neepawa *	1969​	old	Thatcher*7/Frontana// Thatcher*6/Kenya Farmer/3/Thatcher*6/Frontana/ Thatcher
	Founder​	Thatcher​	1935​		Marquis/Iumillo Durum//Marquis/Kanred winter wheat
	Founder​	Marquis​	1904​		Hard Red Calcutta/Red Fife
	Founder​	Red Fife​	1842​		Introduced from Europe [similar to Ukrainian variety Galician (Halychanka)]

## Sheet: Supplementary 2
Supplementary Table 2. Morphological trait data from a gene expression sample set. Averages and standard error (n=8) for morphological traits for a gene expression set composed of AAC Starbuck, AAC Concord, AAC Magnet and AAC Tradition plants grown in a greenhouse from September to November 2021 at the University of Toronto Scarborough under control conditions.
	Variety	Tiller Count	Days to Flowering	Total Plant Height (cm)	Head Count	Head Length (cm)
	AAC Tradition	1.70 ± 0.20	46.70 ± 0.55	64.70 ± 3.94	1.10 ± 0.09	6.42 ± 0.37
	AAC Concord	2.60 ± 0.31	46.11 ± 0.71	60.71 ± 2.15	1.80 ± 0.34	6.99 ± 0.23
	AAC Magnet	2.00 ± 0.14	42.80 ± 0.76	63.00 ± 2.17	1.30 ± 0.14	8.14 ± 0.24
	AAC Starbuck	2.80 ± 0.34	42.80 ± 0.81	67.90 ± 1.72	1.40 ± 0.21	7.94 ± 0.24

## Sheet: Supplementary 3
Supplementary Table 3. TPM of homologs genes previously implicated in the three wax biosynthetic pathways in wheat. TPM for all replicates from the gene expression set is listed for homologs to genes linked to the three wax biosynthetic pathways, listed in Supplementary Table 2. Reads were aligned to the IWGSC RefSeq v2.1 complete reference genome database (Zhu et al., 2021). A one-way ANOVA was …
	Gene ID	Homolog of	AAC Starbuck			AAC Concord			AAC Magnet			AAC Tradition
			rep1	rep2	rep3	rep1	rep2	rep3	rep1	rep2	rep3	rep1	rep2	rep3
	Alcohol-forming pathway1, 2														p-value
1	TraesCS4A02G304400	TaFAR1	0	0	0	0	0	0	0	0	0	0	0	0	NA
2	TraesCS4A02G388600	TaFAR2	0.83	1.05	1.61	8.52	4.11	10.46	3.17	0	4.49	2.5	6.01	3.35	0.0325*
3	TraesCS7A02G089400	TaFAR2	0	0	0	0	0	0	0	0	0	0	0	0	NA
4	TraesCS7D02G084700	TaFAR2	0	0	0	0	0	0	0	0	0	0	0	0	NA
5	TraesCS4B02G010000	TaFAR3	0	0	0	0	0	0	0	0	0	0	0	0	NA
6	TraesCS4B02G010100	TaFAR3	0	0	0	0	0	0	0	0	0	0	0	0	NA
7	TraesCS4B02G363100	TaFAR4	28.82	32.18	25.55	63.79	74.24	61.2	70.21	64.47	48.03	57.01	43.69	19.91	0.0135*
8	TraesCS4D02G356300	TaFAR4	74.1	49.82	61.49	100.38	108.05	104.66	78.59	96.71	76.48	59.49	83.41	43.14	0.0118*
9	TraesCS5A02G531300	TaFAR4	55.17	35.29	36.73	40.34	37.12	26.61	52.39	54.92	31.13	66.93	49.65	32.08	0.5509
10	TraesCS5B02G238300	TaFAR4	0	0	0	0	0	0	0	0	0	0	0	0	NA
11	TraesCS4D02G008300	TaFAR5	0	0	0	0	0	0	2.09	1.19	0	0	0	1.1	0.1757
12	TraesCS4B02G006800	TaFAR5	0	0	0	0	0	0	7.33	7.16	5.33	3.72	2.98	0	3.000 E-04***
	Alkane-forming pathway3, 4
13	TraesCS1A02G150900	TaCER1-1	302.9	277.17	280.32	359.34	387.63	221.69	379.33	331.95	200.11	355.73	367.45	195.82	0.9571
14	TraesCS1B02G168500	TaCER1-1	756.17	660.29	640.55	426.92	663.88	336.02	542.81	388.1	331.75	462.35	331.75	158.23	0.0449*
15	TraesCS1D02G147900	TaCER1-1	1.65	0	1.6	6.57	7.42	2.66	3.14	2.39	0.89	0	1.99	2.21	0.0306*
16	TraesCS6A02G226500	TaCER1-6A	0.83	1.04	0	1.85	1.62	0	2.11	2.4	3.58	0	0	0	0.0078**
17	TraesCS6B02G255100	TaCER1-6A	18.46	52.64	49.84	9.15	4.82	3.46	51.09	57.05	41.63	12.09	16.46	18.34	0.0028*
18	TraesCS6D02G208500	TaCER1-6A	2.29	3.84	1.35	0	6.49	0	2.82	12.16	0.82	3.34	0.92	2.7	0.7013
	Diketone pathway5
19	TraesCS2B02G006000	DKP	0	0	0	0	0	0	0	0	0	0	0	0	NA
20	TraesCS2B02G006300	DKP	13.18	8.3	21.55	13.13	8.25	1.77	1.05	10.74	0	175.95	209.44	5.53	0.0618
21	TraesCS2B02G006700	DKP	290.93	236.63	253.1	52.53	21.45	7.99	2.1	15.52	0	175.98	187.62	4.42	0.0017**
22	TraesCS2B02G006800	DKP	334.77	284.5	208.48	46.92	26.41	5.33	0	10.75	0	207.06	199.62	11.06	0.0032**
23	TraesCS2B02G007000	DKP	1.65	0	2.4	0.94	0.83	0	0	1.19	0	4.96	0.99	0	0.5785
24	TraesCS2D02G015700	DKP	40.41	33.22	35.14	1.88	6.6	0	2.1	3.58	0.89	23.55	20.85	0	0.001***
25	TraesCS2D02G016100	DKP	178.02	191.99	176.44	55.34	153.44	90.51	116.3	132.49	32.9	225.53	233.27	19.91	0.3871
26	TraesCS2D02G016200	DKP	0	0	0	0	0	0	0	0	0	0	0	0	NA
27	TraesCS2B02G005800	P450	11.53	2.08	1.6	0	1.65	0	0	0	0	0	0	0	0.1603
28	TraesCS2B02G005900	P450	5.03	0	6.21	0	0	0	0	0	0	2.61	4.19	0	0.121
29	TraesCS2B02G006200	P450	0.83	0	0.8	0	0	0	0	0	0	0	0	0	0.052
30	TraesCS2B02G006600	P450	0	0	0	1.88	0	0	0	0	0	2.48	4.96	0	0.1593
31	TraesCS2B02G006900	P450	0.82	0	0	0	0	0	0	0	0	0	0	0	0.4411
32	TraesCS2D02G015600	P450	0	0	0	0	0	0	0	0	0	0	0	0	NA
33	TraesCS2D02G016000	P450	2.48	1.04	0.8	0	2.48	0	0	1.19	0	1.24	0.99	0	0.6336
34	TraesCS2B02G006100	DMH	4.95	7.26	27.14	0	0	0	0	0	0	24.78	0	0	0.3051
35	TraesCS2B02G006500	DMH	17.32	6.23	3.2	6.57	0	0	0	0	0	0	14.9	0	0.3587
36	TraesCS2B02G007100	DMH	0	0	0	0	0	0	0	0	0	0	0	0	NA
37	TraesCS2D02G015900	DMH	0	0	0	0	0	0	0	0	0	0	0	0	NA
38	TraesCS2B02G006400	Other	6.61	0	0.8	0	0.83	0	0	0	0	2.48	1.98	1.11	0.351
39	TraesCS2D02G015800	Other	0	4.15	0.8	0	0	0	0	0	0	1.24	0	0	0.3213
1	Wang, Y., Wang, M., Sun, Y., Hegebarth, D., Li, T., Jetter, R., & Wang, Z. (2015). Molecular characterization of TaFAR1 involved in primary alcohol biosynthesis of cuticular wax in hexaploid wheat. Plant and Cell Physiology, 56(10), 1944-1961. doi:10.1093/pcp/pcv112
2	Wang, M., Wang, Y., Wu, H., Xu, J., Li, T., Hegebarth, D., Jetter, R., Chen, L. and Wang, Z. (2016) Three TaFAR genes function in the biosynthesis of primary alcohols and the response to abiotic stresses in Triticum aestivum. Sci Rep, 6, 25008.
3	Li, T., Sun, Y., Liu, T., et al. (2019) TaCER1-1A is involved in cuticular wax alkane biosynthesis in hexaploid wheat and responds to plant abiotic stresses. Plant Cell Environ, 42, 3077–3091.
4	He, J., Li, C., Hu, N., Zhu, Y., He, Z., Sun, Y., Wang, Z. and Wang, Y. (2022) ECERIFERUM1-6A is required for the synthesis of cuticular wax alkanes and promotes drought tolerance in wheat. Plant Physiol, 190, 1640–1657.
5	Hen-Avivi, S., Savin, O., Racovita, R. C., Lee, W. -., Adamski, N. M., Malitsky, S., . . . Aharoni, A. (2016). A metabolic gene cluster in the wheat W1 and the barley cer-cqu loci determines β-diketone biosynthesis and glaucousness. Plant Cell, 28(6), 1440-1460. doi:10.1105/tpc.16.00197

## Sheet: Supplementary 4
Supplementary Table 4. Cuticular wax composition of 30 CWRS varieties grown in the field during 2021. Wax components are listed in the units µg/ cm^2.
	Cultivar	Ecozone	Year	Categorical (year of release)	Total_Wax	Diketone	Odd_Alk	Even_Alk	Alcohol	Acid	C25_Alk	C26_Alk	C27_Alk	C28_Alk	C29_Alk	C30_Alk	C31_Alk	C32_Alk	C33_Alk	C16_Acid	C18_Acid	C26_Acid	C24_Alc	C26_Alc	C28_Alc	C30_Alc
	AAC Starbuck	Western	2018	Modern	19.7707	0.596	4.2616	1.0413	10.143	0.2285	0.0395	0.0593	0.2116	0.05	1.2935	0.4168	2.3706	0.5151	0.3464	0.114	0.0374	0.0771	0.2494	0.3806	9.0451	0.4679
	AAC Starbuck	Western	2018	Modern	30.3015	3.3821	5.8883	2.8486	17.0213	0.307	0.0486	0.0913	0.3024	0.0773	1.7639	1.5405	3.3676	1.1395	0.4059	0.1319	0.0497	0.1254	0.3948	0.7214	15.1617	0.7434
	AAC Starbuck	Western	2018	Modern	22.8994	7.288	1.6768	1.2934	7.7604	0.263	0.0363	0.0799	0.1843	0.0554	0.8887	0.5834	0.5676	0.5748	NA	0.0905	0.0426	0.1299	0.1501	0.6921	6.5774	0.3408
	AAC Starbuck	Western	2018	Modern	26.5766	4.8346	4.6267	1.6025	10.7955	0.272	NA	0.1006	0.2279	0.0786	1.3083	0.694	2.7764	0.7293	0.3141	0.1039	NA	0.1681	0.2594	0.6104	9.416	0.5097
	AAC Starbuck	Western	2018	Modern	21.2493	2.4877	4.2409	1.3397	11.3228	0.2323	0.0258	0.0881	0.2254	0.0645	1.3025	0.5607	2.4044	0.6264	0.2827	0.0853	0.0408	0.1062	0.1715	0.4383	10.1754	0.5376
	AAC Alida	Western	2017	Modern	14.0521	1.446	3.425	1.2474	7.8206	0.2764	0.0456	0.0762	0.2685	0.0671	1.9182	0.4517	1.0931	0.6524	0.0996	0.1005	0.0496	0.1264	0.2736	0.4969	6.554	0.4962
	AAC Alida	Western	2017	Modern	13.7386	1.2692	2.2846	1.0713	8.7158	0.1549	0.0387	0.0472	0.1906	0.041	1.2661	0.4797	0.6953	0.5034	0.094	0.0654	0.0286	0.0609	0.1995	0.4875	7.6257	0.403
	AAC Alida	Western	2017	Modern	23.9623	3.8084	4.1849	1.8044	11.8841	0.2919	0.0634	0.0929	0.329	0.0825	2.286	0.8089	1.3261	0.8201	0.1804	0.1184	0.0487	0.1247	0.3813	0.7588	10.2154	0.5285
	AAC Alida	Western	2017	Modern	19.152	2.793	3.7476	1.6835	9.7395	0.4272	0.0505	0.0795	0.3237	0.0738	2.0773	0.702	1.1674	0.8282	0.1288	0.2125	0.0781	0.1366	0.3655	0.6366	8.2765	0.4608
	AAC Alida	Western	2017	Modern	24.5018	2.0223	3.9086	2.7187	14.6874	0.2895	0.0574	0.0905	0.3283	0.0894	2.1194	1.297	1.2766	1.2418	0.1269	0.0913	0.0414	0.1567	0.3997	0.8997	12.7088	0.6792
	AAC Concord	Western	2015	Modern	22.6437	5.6161	2.5195	1.4538	7.4967	0.2636	NA	0.1163	0.2325	0.0707	1.5423	0.5175	0.7447	0.7491	NA	0.1114	0.041	0.1112	0.2352	0.4429	6.4311	0.3874
	AAC Viewfield	Western	2015	Modern	14.8598	0.5406	3.8939	0.7905	7.9871	0.1247	0.0486	0.0622	0.1767	0.0476	1.0859	0.3166	2.3326	0.3642	0.2501	0.0578	NA	0.067	0.2964	0.5089	6.7844	0.3974
	AAC Concord	Western	2015	Modern	16.8557	4.0444	2.1448	0.5512	7.453	0.2137	0.0193	0.0894	0.195	0.0561	1.3388	0.4058	0.5918	NA	NA	0.0968	0.0429	0.074	0.2255	0.3209	6.5726	0.334
	AAC Viewfield	Western	2015	Modern	21.0877	0.9929	4.9546	1.8444	12.0163	0.1802	0.0538	0.0687	0.2454	0.0591	1.6014	1.047	2.8176	0.6696	0.2364	0.0647	0.034	0.0815	0.5684	1.003	9.9102	0.5347
	AAC Viewfield	Western	2015	Modern	17.8908	0.8934	4.0129	1.8714	11.3936	0.1154	0.0419	0.0578	0.2009	0.0535	1.3058	1.1347	2.2484	0.6254	0.2158	0.0782	0.0372	NA	0.5228	0.7967	9.4838	0.5903
	AAC Concord	Western	2015	Modern	47.1272	10.3045	4.0487	4.9842	22.0131	0.393	NA	0.1895	0.3448	0.1422	2.5708	2.3861	1.133	2.2663	NA	0.1304	0.0605	0.2021	0.6836	1.1168	19.0489	1.1638
	AAC Viewfield	Western	2015	Modern	21.7921	1.9269	6.7028	1.3378	10.5847	0.2144	0.0543	0.0663	0.2884	0.0612	2.104	0.6756	3.8633	0.5347	0.3928	0.0908	0.041	0.0826	0.5883	0.837	8.6942	0.4652
	AAC Concord	Western	2015	Modern	28.7645	6.4523	2.8003	1.8216	15.9387	0.2933	0.0328	0.1132	0.2585	0.0855	1.6863	1.6229	0.8228	NA	NA	0.0986	0.0385	0.1562	0.3489	0.8617	13.9301	0.798
	AAC Viewfield	Western	2015	Modern	19.122	1.5355	3.5062	2.0059	10.1154	0.2014	0.054	0.0739	0.1879	0.0656	1.0439	0.6718	2.0608	1.1945	0.1597	0.1123	NA	0.0891	0.3693	0.6991	8.5004	0.5465
	AAC Concord	Western	2015	Modern	21.9184	3.2537	2.6653	1.0694	9.1176	0.3605	NA	0.1132	0.2304	NA	1.6857	0.3113	0.7492	0.6449	NA	0.1689	0.0705	0.121	0.3162	0.5305	7.7624	0.5084
	AAC Brandon	Western	2012	Modern	23.1672	1.1304	3.2365	1.8531	14.8259	0.216	NA	0.107	0.2558	0.0791	1.6036	0.8518	1.3009	0.8152	0.0761	0.1015	0.0449	0.0696	0.454	0.4348	13.2939	0.6433
	AAC Brandon	Western	2012	Modern	19.8782	1.4895	3.0872	1.1079	12.9705	0.1357	NA	0.0589	0.1798	0.0485	0.9883	0.4904	1.7541	0.5101	0.165	0.0777	NA	0.058	0.1904	0.3624	11.8922	0.5255
	AAC Brandon	Western	2012	Modern	23.2581	1.4763	3.3061	1.22	15.2137	0.2311	0.0373	0.0776	0.2343	0.0626	1.1313	0.5268	1.7592	0.553	0.144	0.1057	0.049	0.0765	0.191	0.456	13.9875	0.5791
	AAC Brandon	Western	2012	Modern	19.4847	1.3178	3.1946	1.7953	13.1123	0.1128	NA	0.0637	0.2032	0.0483	1.0338	1.0707	1.8049	0.6125	0.1527	0.0799	0.0329	NA	0.2172	0.3984	11.9757	0.521
	AAC Brandon	Western	2012	Modern	16.0745	1.5186	4.0686	0.8694	9.2806	0.1899	NA	0.0545	0.2016	0.0489	1.3409	0.2743	2.3235	0.4917	0.2026	0.0769	0.0352	0.0778	0.2407	0.3211	8.2531	0.4656
	Carberry	Western	2009	Modern	20.3508	1.7569	5.2934	1.6859	9.3094	0.3295	0.041	0.0819	0.2207	0.0781	1.5547	0.7021	3.1594	0.8237	0.3177	0.1223	0.0457	0.1615	0.3094	0.5021	8.0363	0.4616
	Carberry	Western	2009	Modern	16.0682	1.7535	3.6599	0.9012	7.7835	0.1775	0.0699	0.0579	0.2129	0.0448	1.0704	0.4219	2.0601	0.3766	0.2466	0.0822	0.0449	0.0504	0.2234	0.3248	6.8978	0.3376
	Carberry	Western	2009	Modern	18.9973	1.4654	4.3009	1.3461	9.0104	0.2299	0.0586	0.0794	0.2137	0.0625	1.3675	0.6196	2.449	0.5844	0.2121	0.0997	0.0364	0.0939	0.3097	0.6283	7.6411	0.4313
	Carberry	Western	2009	Modern	18.221	2.5563	4.713	1.4828	9.4343	0.2867	NA	0.0646	0.1888	0.0594	1.4712	0.6676	2.7714	0.6913	0.2816	0.1009	0.056	0.1298	0.3208	0.4935	8.1035	0.5165
	Carberry	Western	2009	Modern	22.2829	3.278	4.1429	1.5113	12.8553	0.2431	NA	NA	0.2338	NA	1.2155	0.6811	2.4752	0.8303	0.2184	0.2431	NA	NA	0.2596	0.502	11.5109	0.5828
	Stettler	Western	2008	Modern	26.6593	2.4943	3.7085	2.4632	15.9102	0.2405	0.0328	0.1189	0.296	0.0952	1.1058	1.2904	2.0892	0.9586	0.1846	0.0904	0.0341	0.116	0.336	0.5467	14.3863	0.6413
	Stettler	Western	2008	Modern	25.7646	2.3421	3.2145	1.2255	11.6989	0.2485	0.0389	0.1237	0.2632	0.0901	0.9492	0.4741	1.8073	0.5377	0.1559	0.0986	0.0361	0.1138	0.3276	0.4736	10.3732	0.5245
	Stettler	Western	2008	Modern	21.9834	3.3984	1.8909	1.0199	8.5876	0.1	0.0409	0.0651	0.1775	0.0383	0.6113	0.5252	0.9974	0.3914	0.0637	0.0581	NA	0.0419	0.0581	0.458	7.7054	0.3661
	Stettler	Western	2008	Modern	43.7782	8.901	5.4317	3.269	19.9719	0.3577	NA	0.2102	0.4693	0.1513	1.7169	1.6151	3.0456	1.2924	0.2	0.1759	NA	0.1818	0.4918	0.7578	17.7812	0.9411
	Stettler	Western	2008	Modern	30.9973	3.8168	3.909	1.5284	15.9287	0.2591	0.0366	0.1369	0.3144	0.0999	1.1459	0.6514	2.2161	0.6402	0.196	0.104	0.0344	0.1207	0.3863	0.5772	14.2526	0.7127
	AC Cadillac	Western	1996	Old	26.6381	3.9704	3.1885	2.4501	14.0939	0.2817	NA	0.0849	0.2965	0.0729	1.681	1.2435	1.0659	1.0489	0.1451	0.1001	0.0476	0.1339	0.3582	0.9614	12.1334	0.6409
	AC Cadillac	Western	1996	Old	21.1147	1.5779	2.9021	1.6822	10.6685	0.2232	0.0419	0.0805	0.3081	0.0585	1.5908	0.8308	0.8221	0.7125	0.139	0.0778	0.0421	0.1033	0.2831	0.7814	9.0773	0.5266
	AC Cadillac	Western	1996	Old	27.2032	3.6506	4.6469	2.2921	12.2084	0.3023	0.0403	0.0989	0.4486	0.0781	2.7421	1.1174	1.2463	0.9977	0.1695	0.1129	0.0606	0.1288	0.4644	0.9307	10.2281	0.5853
	AC Cadillac	Western	1996	Old	24.1802	4.9416	3.1563	1.3553	10.5366	0.2457	0.0428	0.0886	0.336	0.0569	1.741	0.5317	0.9226	0.6782	0.1138	0.1038	0.0449	0.097	0.2406	0.7134	9.0822	0.5004
	AC Cadillac	Western	1996	Old	29.4227	4.0429	3.759	3.2581	17.0789	0.2861	0.0457	0.0825	0.3827	0.0725	2.1614	1.6544	1.0065	1.4488	0.1627	0.0972	0.0604	0.1286	0.5236	1.1393	14.5103	0.9058
	AC Barrie	Western	1994	Old	19.7146	3.8168	1.8688	1.181	8.1405	0.2537	NA	0.0825	0.2205	0.0528	0.97	0.4813	0.6318	0.5644	0.0463	0.0925	0.0387	0.1226	0.1287	0.7838	6.885	0.343
	AC Barrie	Western	1994	Old	19.3957	2.9507	2.5961	1.3809	10.3926	0.2992	0.042	0.083	0.2889	0.0624	1.4569	0.5599	0.7339	0.6756	0.0743	0.1068	0.063	0.1294	0.2454	0.7634	9.0158	0.368
	AC Barrie	Western	1994	Old	20.2135	3.5117	2.7991	2.1073	9.5127	0.2722	0.0473	0.1102	0.3495	0.0809	1.5686	1.1408	0.7774	0.7754	0.0562	0.09	0.0451	0.1371	0.235	0.7609	8.1011	0.4157
	AC Barrie	Western	1994	Old	26.0844	4.6994	2.6284	2.8852	13.1197	0.3011	0.0511	0.1182	0.3277	0.0943	1.3669	1.5933	0.8179	1.0794	0.0648	0.1044	NA	0.1967	0.2152	1.0215	11.2711	0.6119
	AC Barrie	Western	1994	Old	17.9662	2.1507	2.2821	1.2776	9.4615	0.3352	NA	0.0839	0.2657	0.0633	1.276	0.5714	0.686	0.559	0.0544	0.1513	0.0679	0.1161	0.18	0.669	8.236	0.3765
	Laura	Western	1986	Old	31.0485	6.3828	2.9064	1.9011	13.2566	0.2052	0.0565	0.0934	0.273	0.0601	0.9532	1.0033	1.5201	0.7443	0.1035	0.0964	0.0373	0.0715	0.0953	0.7442	11.8726	0.5445
	Laura	Western	1986	Old	28.734	5.7949	2.8589	1.2342	11.0734	0.2051	0.0548	0.0976	0.2838	0.0639	0.96	0.5441	1.4297	0.5286	0.1305	0.0931	0.0363	0.0758	0.0828	0.692	9.9042	0.3943
	Laura	Western	1986	Old	21.4824	5.3462	2.0725	1.0182	9.08	0.1396	NA	0.101	0.2023	0.0676	0.633	0.4611	1.1613	0.3885	0.0758	0.0708	NA	0.0688	0.2404	0.3548	8.0639	0.4209
	Laura	Western	1986	Old	28.4928	4.9143	2.8994	2.2363	16.7587	0.1891	0.0434	0.0852	0.2454	0.0631	0.8554	1.2981	1.6091	0.79	0.1461	0.13	0.0592	NA	0.0985	0.8087	15.3117	0.5398
	Laura	Western	1986	Old	34.4898	7.8284	3.5876	3.1681	16.9237	0.2895	0.0571	0.1004	0.2865	0.0787	1.1801	1.7524	1.9245	1.2366	0.1394	0.1295	0.0522	0.1078	0.1231	1.0097	15.1465	0.6444
	Katepwa	Western	1981	Old	29.1956	9.6444	2.3338	1.3221	9.3313	0.223	0.0481	0.0908	0.2359	0.0662	1.1933	0.5305	0.8195	0.6347	0.0369	0.0848	NA	0.1382	0.1846	0.8869	7.85	0.4098
	Katepwa	Western	1981	Old	24.8885	7.0573	1.8643	1.1809	8.3572	0.2237	0.0459	0.0897	0.2446	0.0543	0.981	0.5136	0.5529	0.5234	0.0399	0.0853	0.0322	0.1063	0.1313	0.6956	7.2138	0.3164
	Katepwa	Western	1981	Old	37.4196	11.6345	2.9117	2.3288	14.0559	0.2666	0.0641	0.1239	0.3295	0.0859	1.703	1.107	0.815	1.0119	NA	0.1061	NA	0.1605	0.3279	1.2815	11.789	0.6575
	Katepwa	Western	1981	Old	28.1683	6.2197	2.4732	1.4791	10.27	0.377	NA	0.1151	0.3254	0.0828	1.3929	0.6079	0.755	0.6733	NA	0.1442	0.0605	0.1723	0.2221	0.9382	8.6488	0.4609
	Katepwa	Western	1981	Old	48.0298	7.6039	9.892	3.8301	22.3455	0.5021	NA	0.2132	0.5291	0.1651	3.0939	1.8545	5.6901	1.5973	0.5789	0.2532	NA	0.2489	0.5876	1.0622	19.631	1.0647
	Canuck	Western	1973	Old	27.0818	5.6865	3.9186	2.4341	11.4999	0.2401	0.0374	0.0741	0.3745	0.0726	2.4625	1.1674	0.9792	1.12	0.0651	0.086	0.0356	0.1186	0.6693	0.425	9.7015	0.7041
	Canuck	Western	1973	Old	24.0968	5.9631	2.7293	1.4428	9.8235	0.3301	0.0517	0.0787	0.3188	0.0624	1.6505	0.5864	0.7083	0.7154	NA	0.1279	0.083	0.1191	0.3496	0.3355	8.5982	0.5401
	Canuck	Western	1973	Old	27.8651	6.2237	3.7099	1.8871	12.4881	0.3468	NA	0.0804	0.3876	0.0666	2.2147	0.6831	1.0207	1.057	0.0869	0.1283	0.0482	0.1703	0.4277	0.3763	11.0164	0.6678
	Canuck	Western	1973	Old	40.0537	11.552	6.2955	2.5722	14.9493	0.358	0.0663	0.1309	0.5914	0.1064	3.9354	1.0294	1.6212	1.3055	0.0812	0.1753	NA	0.1827	0.7173	0.5655	12.668	0.9985
	Canuck	Western	1973	Old	24.7624	6.033	3.7768	1.7498	9.0887	0.2922	0.0473	0.0814	0.393	0.07	2.3291	0.6984	0.9422	0.9001	0.0653	0.118	0.0455	0.1287	0.4872	0.3425	7.7336	0.5256
	AAC Magnet	Eastern	2018	Modern	7.8832	0.2695	5.056	0.6534	1.099	0.0479	0.0532	0.0158	0.3424	0.0186	2.7683	0.2676	1.7986	0.3514	0.0935	0.0172	0.0108	0.0199	0.2392	0.5635	23404.7	0.2962
	AAC Magnet	Eastern	2018	Modern	15.5061	0.6868	3.9107	1.0994	8.6371	0.2109	0.0369	0.0598	0.2866	0.0551	2.4544	0.3852	1.022	0.5993	0.1108	0.0945	0.0368	0.0796	0.2624	0.6245	7.3684	0.3818
	AAC Magnet	Eastern	2018	Modern	18.9258	1.8254	4.4713	1.1329	10.0076	0.2567	0.0587	0.0784	0.3485	0.0694	2.817	0.3359	1.1225	0.6492	0.1246	0.11	0.0523	0.0944	0.2848	0.7662	8.5236	0.4331
	AAC Magnet	Eastern	2018	Modern	20.1641	1.3729	4.7085	1.5008	10.5776	0.1946	0.0439	0.0615	0.3118	0.0613	2.8373	0.5669	1.3549	0.8111	0.1607	0.0751	0.0335	0.086	0.3317	0.7417	9.0234	0.4807
	AAC Magnet	Eastern	2018	Modern	21.4448	1.2491	4.8095	1.6511	12.9258	0.2363	0.0495	0.0822	0.3736	0.0708	3.0787	0.5575	1.1608	0.9406	0.1468	0.0759	0.042	0.1183	0.2668	0.9072	11.1585	0.5934
	AAC Tradition	Eastern	2015	Modern	20.1276	5.6393	3.2053	1.3722	9.5566	0.203	0.0345	0.0935	0.2443	0.0809	1.1869	0.6552	1.6057	0.5427	0.134	0.151	0.052	NA	0.4583	0.5649	7.9834	0.5499
	AAC Tradition	Eastern	2015	Modern	19.3181	4.0242	3.7497	0.7511	8.3487	0.243	NA	0.0633	0.1901	0.0603	1.2659	0.2127	2.0785	0.4148	0.2152	0.1369	0.0405	0.0656	0.4369	0.4373	7.0296	0.445
	AAC Tradition	Eastern	2015	Modern	19.6471	3.1698	3.2896	1.7404	12.0687	0.1732	0.0545	0.0639	0.2306	0.0651	1.1234	0.8783	1.6915	0.733	0.1897	0.0685	0.0265	0.0782	0.4122	0.5975	10.4102	0.6489
	AAC Tradition	Eastern	2015	Modern	37.1136	7.2577	7.808	2.9001	18.1471	0.3898	NA	0.15	0.4509	0.1419	2.8669	1.2685	4.0686	1.3397	0.4216	0.2123	NA	0.1775	0.9177	1.0258	15.136	1.0676
	AAC Tradition	Eastern	2015	Modern	23.6259	2.3521	3.6268	1.5767	11.1343	0.204	0.0398	0.0756	0.2331	0.0723	1.3082	0.6964	1.8726	0.7324	0.1732	0.0842	0.0278	0.092	0.3698	0.608	9.4872	0.6693
	AAC Cameron	Eastern	2014	Modern	24.6622	7.1725	4.2756	1.211	8.7762	0.1542	NA	0.099	0.1992	0.0871	1.303	0.408	2.5492	0.6169	0.2242	0.1542	NA	NA	0.1707	0.2746	7.8188	0.5121
	AAC Cameron	Eastern	2014	Modern	25.1026	4.0534	3.4592	1.3887	9.4264	0.2031	NA	0.082	0.1823	0.0718	1.0111	0.6233	2.0185	0.6116	0.2473	0.1033	0.0297	0.0701	0.1745	0.282	8.4112	0.5586
	AAC Cameron	Eastern	2014	Modern	33.1098	9.4422	3.126	2.1127	13.3434	0.1455	NA	0.1299	0.2055	0.1061	0.8707	1.0286	1.8703	0.8482	0.1795	0.1455	NA	NA	0.1647	0.3267	12.1088	0.7432
	AAC Cameron	Eastern	2014	Modern	32.0949	6.0775	4.0912	1.9341	13.7812	0.3384	NA	0.1197	0.2831	0.0966	1.2578	0.853	2.3327	0.8649	0.2175	0.1682	0.0636	0.1066	0.1963	0.3508	12.523	0.7111
	AAC Cameron	Eastern	2014	Modern	26.8183	6.7117	3.6539	1.6037	8.971	0.3247	0.0346	0.1046	0.3701	0.0882	1.796	0.7001	1.3408	0.7108	0.1124	0.1759	0.0739	0.0749	0.2344	0.2559	8.0069	0.4738
	AAC Prevail	Eastern	2013	Modern	25.778	5.5553	3.2285	1.2532	8.6643	0.1738	0.0362	0.0836	0.2878	0.0774	1.701	0.4787	1.1161	0.6135	0.0875	0.0817	0.0197	0.0724	0.2066	0.2791	7.6156	0.5631
	AAC Prevail	Eastern	2013	Modern	25.4215	4.9896	3.1852	1.3028	8.7866	0.1818	0.0372	0.0906	0.2864	0.0801	1.6313	0.5211	1.1073	0.6111	0.123	0.1031	NA	0.0787	0.2334	0.2526	7.8088	0.4918
	AAC Prevail	Eastern	2013	Modern	36.3563	15.1801	4.7241	1.4086	11.7238	0.2254	NA	0.0974	0.4308	0.0878	2.514	0.4824	1.6507	0.7411	0.1286	0.1246	NA	0.1008	0.2895	0.3138	10.4553	0.6652
	AAC Prevail	Eastern	2013	Modern	31.7256	12.525	4.0152	2.1296	11.646	0.226	NA	0.1061	0.3532	0.1021	2.2027	0.9327	1.3578	0.9888	0.1015	0.1216	NA	0.1044	0.2902	0.3269	10.3282	0.7007
	AAC Prevail	Eastern	2013	Modern	25.0237	5.4766	3.1198	1.2604	7.9664	0.1999	0.0323	0.0804	0.254	0.0848	1.6446	0.5	1.0671	0.5952	0.1217	0.088	0.0198	0.0921	0.2708	0.3014	6.9308	0.4635
	Vesper	Eastern	2010	Modern	24.1511	1.8861	5.1649	1.8017	12.8796	0.0903	NA	0.0539	0.2451	0.0552	1.6567	0.9673	2.9569	0.7253	0.3061	0.0903	NA	NA	0.4752	0.4083	11.4577	0.5383
	Vesper	Eastern	2010	Modern	20.2268	3.2638	4.2308	0.9611	8.8904	0.2042	NA	0.0526	0.235	0.0475	1.3448	0.4058	2.4397	0.4553	0.2113	0.0991	0.0453	0.0598	0.2333	0.2778	7.9955	0.3838
	Vesper	Eastern	2010	Modern	17.202	1.3912	3.0551	1.145	9.9546	0.1776	NA	0.0503	0.1869	0.0473	0.9478	0.51	1.7602	0.5374	0.1602	0.0783	0.0369	0.0624	0.2595	0.3102	8.9786	0.4064
	Vesper	Eastern	2010	Modern	29.1031	2.8353	4.7945	2.7473	17.1076	0.1638	NA	0.0704	0.359	0.0691	1.5286	1.5842	2.6348	1.0235	0.2722	0.1087	0.0551	NA	0.3682	0.5271	15.5318	0.6805
	Vesper	Eastern	2010	Modern	18.8729	1.6409	4.1578	1.0718	10.0676	0.2264	NA	0.0558	0.2029	0.0535	1.3475	0.4609	2.3945	0.5016	0.2129	0.1156	0.047	0.0637	0.3267	0.3346	8.9677	0.4386
	Fieldstar	Eastern	2008	Modern	20.48	2.114	3.6513	1.0884	10.3143	0.248	0.0574	0.1001	0.2112	0.0759	1.2007	0.5008	2.0153	0.4116	0.1668	0.1268	0.0537	0.0675	0.0924	0.7906	9.0016	0.4298
	Fieldstar	Eastern	2008	Modern	15.1126	2.1	2.4779	1.0045	7.6507	0.1607	NA	0.0742	0.1634	0.064	0.8463	0.4909	1.3821	0.3754	0.0862	0.1125	0.0482	NA	0.0753	0.6128	6.611	0.3515
	Fieldstar	Eastern	2008	Modern	19.4376	3.3573	3.9731	1.0595	9.7155	0.1585	NA	0.0803	0.1938	0.0729	1.2792	0.4206	2.3211	0.4858	0.179	0.0729	NA	0.0856	0.0881	0.7885	8.2934	0.5455
	Fieldstar	Eastern	2008	Modern	NA	NA	NA	NA	NA	NA	NA	NA	NA	NA	NA	NA	NA	NA	NA	NA	NA	NA	NA	NA	NA	NA
	Fieldstar	Eastern	2008	Modern	21.0872	2.9962	4.9685	1.7108	11.4352	0.2094	0.0468	0.0793	0.2124	0.0729	1.4864	0.8815	2.8952	0.6771	0.3277	0.0817	0.0371	0.0906	0.1163	0.9894	9.7981	0.5314
	Unity VB	Eastern	2007	Modern	22.9633	2.8946	4.5866	1.3494	11.5838	0.2812	0.0481	0.0781	0.2441	0.0772	1.658	0.469	2.4427	0.7252	0.1936	0.1057	0.0472	0.1283	0.1265	1.0076	9.9263	0.5235
	Unity VB	Eastern	2007	Modern	23.3638	3.0742	4.855	1.5663	12.5348	0.249	0.0593	0.0886	0.2728	0.0763	1.6467	0.7606	2.6296	0.6409	0.2465	0.1121	0.0476	0.0893	0.1376	0.9909	10.8822	0.5241
	Unity VB	Eastern	2007	Modern	16.1853	1.923	3.12	1.3135	9.5426	0.2144	0.0438	0.0661	0.177	0.0592	1.1338	0.6258	1.6421	0.5623	0.1233	0.0854	0.0446	0.0844	0.1058	0.7918	8.174	0.4711
	Unity VB	Eastern	2007	Modern	18.6925	3.0443	3.3408	1.1087	11.0686	0.12	NA	0.0929	0.2112	NA	1.1906	0.503	1.8067	0.5128	0.1323	0.12	NA	NA	0.0992	0.9278	9.4805	0.5611
	Unity VB	Eastern	2007	Modern	24.1598	2.1479	4.4137	1.9438	11.3006	0.3512	NA	0.0896	0.2566	0.0899	1.4617	0.991	2.4775	0.7733	0.218	0.1639	0.0663	0.121	0.1577	1.232	9.3658	0.5451
	Kane	Eastern	2006	Modern	23.1716	2.0424	3.7791	1.5922	15.1691	0.0937	NA	0.0978	0.3411	0.0725	2.1882	0.684	1.1297	0.7379	0.1201	0.0937	NA	NA	0.3168	0.4711	13.6388	0.7424
	Kane	Eastern	2006	Modern	19.5891	2.8787	2.709	1.0556	9.9398	0.1642	0.0274	0.0709	0.1733	0.0543	0.8715	0.4954	1.4771	0.4349	0.1598	0.0818	0.0336	0.0488	0.2036	0.362	8.9436	0.4306
	Kane	Eastern	2006	Modern	21.8224	2.1785	3.6885	1.2625	10.7563	0.27	NA	0.0667	0.1845	0.0672	1.2004	0.5306	2.0599	0.598	0.2436	0.1225	0.0686	0.0789	0.325	0.4561	9.4373	0.538
	Kane	Eastern	2006	Modern	21.7	2.1019	2.8886	1.2548	14.7136	0.2114	0.0458	0.078	0.278	0.0572	1.5869	0.5797	0.8793	0.5399	0.0986	0.0899	0.048	0.0735	0.2629	1.2841	12.6361	0.5305
	Kane	Eastern	2006	Modern	23.8883	5.8614	3.2051	1.9506	11.9434	0.3111	NA	0.0745	0.1944	0.0681	1.1001	0.9993	1.7377	0.8087	0.1729	0.1513	0.0616	0.0981	0.2474	0.4766	10.6999	0.5196
	Somerset	Eastern	2004	Modern	29.0921	8.9243	3.4802	2.037	11.605	0.2525	NA	0.1439	0.3384	0.1188	2.1325	0.8719	1.0093	0.9024	NA	0.1425	NA	0.1099	0.4987	1.1285	9.2818	0.6961
	Somerset	Eastern	2004	Modern	28.9667	6.1744	3.3102	2.1073	13.7645	0.2133	NA	0.1361	0.3243	0.1114	1.9342	0.9749	0.953	0.8849	0.0987	0.1074	NA	0.1059	0.4312	1.1575	11.3995	0.7763
	Somerset	Eastern	2004	Modern	26.4897	3.6413	3.2672	1.7724	10.8723	0.1763	0.0469	0.1094	0.3115	0.0862	1.8838	0.906	0.962	0.6708	0.0629	0.0922	NA	0.084	0.3072	0.9807	9.0282	0.5562
	Somerset	Eastern	2004	Modern	58.0154	19.6571	6.3519	3.4851	22.8841	0.6184	NA	0.3025	0.774	0.2215	3.9292	1.4473	1.6487	1.5138	NA	0.2959	0.1234	0.1991	0.6693	2.1845	18.6259	1.4043
	Somerset	Eastern	2004	Modern	24.6606	8.2456	2.872	1.583	9.8433	0.2481	NA	0.1174	0.3149	0.0994	1.7181	0.6276	0.839	0.7386	NA	0.1325	NA	0.1156	0.3561	0.9175	7.9737	0.5959
	Harvest	Eastern	2002	Modern	20.6215	0.7157	2.51	1.182	14.5572	0.2541	0.0604	0.0843	0.2346	0.0513	0.7989	0.5845	1.2229	0.462	0.1931	0.1071	0.0616	0.0854	0.1666	0.7643	13.199	0.4274
	Harvest	Eastern	2002	Modern	22.031	2.0464	2.7142	1.2157	13.3618	0.2388	0.0361	0.0798	0.1694	0.0556	0.7881	0.5496	1.5135	0.5308	0.2071	0.0796	0.0429	0.1163	0.1756	0.7063	12.0303	0.4496
	Harvest	Eastern	2002	Modern	15.4129	2.0759	2.6281	0.7507	7.1785	0.1911	0.0414	0.0675	0.1368	0.0501	0.7247	0.3	1.5638	0.3331	0.1614	0.0907	0.0353	0.0651	0.2624	0.4505	6.1784	0.2872
	Harvest	Eastern	2002	Modern	15.5861	2.0508	3.2031	1.2736	7.113	0.283	NA	0.1053	0.1828	0.0702	1.1934	0.4673	1.6432	0.6308	0.1837	0.1127	0.0531	0.1172	0.2441	0.5087	6.053	0.3072
	Harvest	Eastern	2002	Modern	29.0827	3.0627	4.1317	2.3294	16.1981	0.4384	NA	0.1501	0.2581	0.1096	1.1673	1.0399	2.4398	1.0298	0.2665	0.1422	0.0597	0.2365	0.2714	0.913	14.3759	0.6378
	Superb	Eastern	2000	Old	21.0152	2.158	4.9328	1.4792	10.3472	0.2335	0.0587	0.0781	0.2955	0.073	1.8361	0.6972	2.4982	0.6309	0.2443	0.0986	0.0444	0.0905	0.4264	0.6814	8.826	0.4134
	Superb	Eastern	2000	Old	22.3254	2.5601	6.4671	1.2215	9.6303	0.2791	0.0593	0.0771	0.354	0.0749	2.4228	0.4665	3.3029	0.603	0.328	0.1254	0.0454	0.1083	0.556	0.6619	8.0243	0.388
	Superb	Eastern	2000	Old	22.4483	2.5346	5.7598	1.2012	8.0094	0.2716	0.0533	0.0872	0.3087	0.0859	2.0435	0.4227	3.0232	0.6054	0.3311	0.1003	0.0325	0.1388	0.4868	0.5763	6.5284	0.418
	Superb	Eastern	2000	Old	19.6396	1.4276	4.5062	1.4163	9.5931	0.3051	0.0611	0.0711	0.266	0.0665	1.6718	0.6719	2.2788	0.6068	0.2285	0.171	0.0492	0.0849	0.3994	0.6041	8.1421	0.4474
	Superb	Eastern	2000	Old	19.2474	2.715	4.2078	1.2799	8.6805	0.2223	NA	0.1014	0.2442	0.081	1.4535	0.5744	2.2987	0.5232	0.2114	0.1178	NA	0.1045	0.2357	0.5518	7.2697	0.4661
	AC Majestic	Eastern	1995	Old	21.9249	4.6989	1.4649	1.0196	10.63	0.1915	NA	0.0848	0.1934	0.0654	0.8069	0.4419	0.4646	0.4275	NA	0.1124	NA	0.0791	0.079	0.9719	9.1556	0.4235
	AC Majestic	Eastern	1995	Old	34.3475	6.9002	2.3009	2.403	17.1421	0.3167	0.0551	0.1217	0.3324	0.0968	1.1371	1.3004	0.7115	0.8841	0.0648	0.133	0.0531	0.1306	0.1581	1.5076	14.8933	0.583
	AC Majestic	Eastern	1995	Old	24.6842	4.4933	1.7226	1.1088	11.2434	0.286	0.0439	0.0905	0.2206	0.0694	0.8923	0.4732	0.5659	0.4757	NA	0.1188	0.0666	0.1007	0.0786	0.9786	9.7523	0.4339
	AC Majestic	Eastern	1995	Old	21.9555	3.9687	2.1006	1.2198	12.1182	0.328	NA	0.0913	0.2899	0.074	1.0909	0.4362	0.6689	0.6183	0.0509	0.1439	0.0583	0.1258	0.0699	0.9355	10.6598	0.453
	AC Majestic	Eastern	1995	Old	32.5215	6.7099	2.8095	2.0294	19.0075	0.3532	NA	0.1323	0.3617	0.1027	1.4675	0.8806	0.9802	0.9137	NA	0.1694	NA	0.1838	NA	1.427	16.8848	0.6958
	Pasqua	Eastern	1990	Old	22.3781	8.9272	2.8276	0.957	9.4979	0.2898	0.0446	0.107	0.3656	0.0778	1.5508	0.2548	0.8665	0.5174	NA	0.1317	0.0546	0.1035	0.2332	0.8	7.9954	0.4694
	Pasqua	Eastern	1990	Old	34.1404	12.5383	3.775	1.8413	13.1344	0.2375	0.0599	0.097	0.4406	0.0854	2.072	0.7649	1.1213	0.894	0.0811	0.0957	0.0357	0.1061	0.3498	0.9871	11.2586	0.5389
	Pasqua	Eastern	1990	Old	25.4137	9.7724	2.9499	1.0017	6.3685	0.1964	0.0404	0.0927	0.3352	0.0722	1.6453	0.3528	0.879	0.484	0.0501	0.0884	0.0338	0.0741	0.3111	0.6462	5.0173	0.394
	Pasqua	Eastern	1990	Old	31.1108	12.645	3.3297	1.3632	9.6431	0.1942	0.0474	0.1132	0.3765	0.0874	1.9049	0.4913	0.9558	0.6713	0.0451	0.0966	NA	0.0976	0.3535	0.8401	7.9747	0.4748
	Pasqua	Eastern	1990	Old	31.847	12.6767	2.8963	1.5955	10.1427	0.2539	0.0555	0.1073	0.3392	0.0832	1.5757	0.6542	0.8444	0.7508	0.0815	0.1192	0.0419	0.0928	0.3044	0.8015	8.522	0.5148
	Columbus	Eastern	1980	Old	20.4919	3.7223	1.6745	1.1333	9.363	0.2153	0.0541	0.1152	0.2039	0.0767	0.7649	0.5125	0.6059	0.429	0.0457	0.0954	0.0438	0.0761	0.0762	0.8874	8.0832	0.3161
	Columbus	Eastern	1980	Old	23.271	5.6104	1.7772	1.2829	9.9201	0.2218	0.0564	0.1078	0.2146	0.0789	0.8192	0.5724	0.639	0.5238	0.0481	0.0998	0.0388	0.0832	0.0952	0.9796	8.4929	0.3524
	Columbus	Eastern	1980	Old	24.9121	5.4117	2.3434	1.3402	10.3379	0.2386	0.067	0.1209	0.269	0.0876	1.1072	0.5946	0.8517	0.537	0.0486	0.1127	0.0351	0.0907	0.1012	1.1303	8.7729	0.3335
	Columbus	Eastern	1980	Old	33.0444	7.3072	2.457	2.0998	15.8276	0.2231	0.0821	0.1366	0.3151	0.0989	1.2171	1.1584	0.8427	0.706	NA	0.1204	NA	0.1026	0.1383	1.7135	13.435	0.5407
	Columbus	Eastern	1980	Old	25.3308	5.9827	2.5433	2.2445	13.2973	0.2624	NA	0.1502	0.2576	0.1214	1.235	1.1472	1.0507	0.8256	NA	0.1357	NA	0.1267	0.1329	1.4168	11.1885	0.5591
	Neepawa	Eastern	1969	Old	24.1198	3.7447	2.434	1.3693	11.2912	0.3575	0.057	0.1041	0.3237	0.0741	1.3376	0.5151	0.6662	0.676	0.0494	0.1338	0.077	0.1467	0.2339	0.8133	9.8352	0.4088
	Neepawa	Eastern	1969	Old	30.9803	10.3681	1.9311	1.4282	10.7776	0.2344	0.0326	0.0979	0.3379	0.0633	1.0903	0.613	0.4703	0.6541	NA	0.0761	NA	0.1583	0.0694	0.9216	9.3415	0.4451
	Neepawa	Eastern	1969	Old	56.4911	12.6891	5.7366	3.785	27.7371	0.6457	0.0944	0.2188	0.7925	0.1505	3.1495	1.6437	1.5719	1.772	0.1283	0.1944	0.1083	0.3429	0.2195	1.9218	24.6656	0.9301
	Neepawa	Eastern	1969	Old	22.7672	5.5901	2.0646	1.1079	9.0369	0.2718	0.0452	0.1051	0.2656	0.0633	1.1909	0.3963	0.5628	0.5432	NA	0.0984	0.0432	0.1303	0.0773	0.7452	7.8857	0.3287
	Neepawa	Eastern	1969	Old	22.9601	6.7082	2.6168	1.4438	8.4919	0.3197	NA	0.0934	0.2826	0.071	1.5362	0.6105	0.798	0.6688	NA	0.1275	0.0544	0.1378	0.2256	0.6901	7.2003	0.376

## Sheet: Supplementary 5
Supplementary Table 5. Cuticular wax composition of 8 CWRS varieties grown in the greenhouse and subjected to drought. Wax components are listed in the units µg/ cm^2.
	Cultivar	Pot	Treatment	Ecozone	Categorical (year of release)	Wax_Total	Diketone	Odd_Alk	Alcohol	Acid	C25_alk	C27_alk	C29_alk	C31_alk	C33_alk	C24_ol	C26_ol	C28_ol	C30_ol	C14_acid	C16_acid	C18_acid	C20_acid	C22_acid	C24_acid	Leaf_Area
	AAC Concord	18	Control	Western	Modern	5.07286	0.190561	0.174251	4.59628	0.01102	0.00154	0.014326	0.108038	0.045469	0.004603	0.100748	0.092414	4.17569	0.227432	0.000978	0.005265	0.002247	0.000112	0.001258	0.00116	15.615
	AAC Concord	37	Control	Western	Modern	7.69754	0.002026	0.078795	7.51343	0.009378	0.001141	0.006407	0.053278	0.015886	0.001894	0.074113	0.250677	6.93732	0.251316	0.000619	0.004259	0.001908	7.83e-05	0.001397	0.001117	11.918
	AAC Concord	58	Control	Western	Modern	13.513	0.202201	0.293153	12.7207	0.022184	0.003323	0.023025	0.167415	0.08568	0.01335	0.334509	0.911751	10.9657	0.508722	0.001577	0.007931	0.003649	0.000197	0.003955	0.004875	9.992
	AAC Concord	8	Control	Western	Modern	13.892	0.129351	0.240171	13.1946	0.032036	0.001614	0.014486	0.166245	0.053769	0.003797	0.427882	0.645586	11.4278	0.693344	0.002125	0.014345	0.006692	0.000238	0.004736	0.0039	9.615
	AAC Concord	17	Drought	Western	Modern	8.95218	0.292494	0.330818	8.03132	0.023215	0.004275	0.025032	0.195007	0.095904	0.009917	0.298531	0.200505	7.20573	0.326556	0.001904	0.011031	0.004555	0.000245	0.003074	0.002407	8.082
	AAC Concord	38	Drought	Western	Modern	5.80572	0.064456	0.175453	5.40575	0.017008	0.001107	0.010676	0.121505	0.038734	0.003218	0.189013	0.332232	4.65319	0.231317	0.000764	0.006709	0.003507	0.000104	0.003328	0.002597	18.537
	AAC Concord	57	Drought	Western	Modern	4.33919	0.330554	0.148324	3.71774	0.010642	0.000541	0.006216	0.103373	0.036141	0.001952	0.13489	0.258453	3.0831	0.241299	0.00074	0.003811	0.001674	0.000105	0.002488	0.001825	18.637
	AAC Concord	7	Drought	Western	Modern	6.97734	0.393347	0.26043	6.11799	0.015724	0.001015	0.008851	0.185448	0.062058	0.002908	0.289501	0.423615	4.9952	0.409676	0.001145	0.006072	0.002103	0.00017	0.00337	0.002864	9.458
	AAC Starbuck	23	Control	Western	Modern	5.79588	0.011797	0.136408	5.48536	0.012899	0.002066	0.010318	0.041867	0.063555	0.018299	0.078752	0.197597	4.99369	0.215317	0.000873	0.005336	0.002985	0.000104	0.001937	0.001664	33.474
	AAC Starbuck	47	Control	Western	Modern	6.90009	0.130118	0.154269	6.43239	0.011449	0.001675	0.00792	0.044208	0.084441	0.015781	0.068717	0.215305	5.91144	0.236929	0.000876	0.00514	0.002519	8.58e-05	0.001376	0.001451	17.334
	AAC Starbuck	52	Control	Western	Modern	5.37481	0.015715	0.138042	5.10263	0.016123	0.001445	0.005658	0.036443	0.084054	0.010221	0.048516	0.132626	4.82865	0.092841	0.001046	0.00949	0.004381	6.51e-05	0.000588	0.000553	11.569
	AAC Starbuck	55	Control	Western	Modern	7.43773	0.061693	0.196882	6.94736	0.013185	0.002199	0.011769	0.060118	0.099849	0.022608	0.101024	0.270456	6.29586	0.280012	0.000726	0.005329	0.002503	0.000431	0.00218	0.002015	17.915
	AAC Starbuck	24	Drought	Western	Modern	7.69485	0.035317	0.239356	7.2249	0.013452	0.002509	0.01546	0.078907	0.117981	0.02429	0.105625	0.303582	6.50702	0.308666	0.000642	0.00558	0.003196	0.000133	0.002099	0.001802	30.56
	AAC Starbuck	48	Drought	Western	Modern	NA	0.068637	NA	6.37123	0.006955	NA	NA	NA	NA	NA	0.142763	0.247831	5.72527	0.255365	0.000461	0.002598	0.001168	6.8e-05	0.001299	0.001361	19.087
	AAC Starbuck	51	Drought	Western	Modern	16.2059	0.079046	0.289027	15.4709	0.056781	0.004953	0.014278	0.128644	0.121501	0.01919	0.052019	1.58365	13.4512	0.384038	0.0036	0.024809	0.011968	0.009443	0.002728	0.004232	6.757
	AAC Starbuck	56	Drought	Western	Modern	6.45595	0.088748	0.267371	5.92595	0.008365	0.001856	0.012287	0.073233	0.148157	0.03167	0.080735	0.274631	5.35101	0.219581	0.000599	0.003167	0.001203	0.000119	0.001717	0.001561	21.104
	Canuck	15	Control	Western	Old	8.64238	0.271618	0.231932	7.74357	0.02416	0.002044	0.01925	0.137409	0.066401	0.006434	0.241834	0.169744	6.88732	0.444674	0.001941	0.01149	0.005543	0.00018	0.002721	0.002285	6.261
	Canuck	27	Control	Western	Old	10.3805	0.016076	0.153229	9.94988	0.040086	0.003504	0.009933	0.102084	0.033836	0.003377	0.240883	0.443004	9.0586	0.207397	0.001873	0.013564	0.006551	0.01546	0.001794	0.000843	11.028
	Canuck	35	Control	Western	Old	5.23219	0.011224	0.097913	5.01143	0.005249	0.001685	0.010639	0.059551	0.02244	0.003338	0.066699	0.076577	4.66158	0.206571	0.000281	0.001856	0.000869	0.000638	0.000948	0.000658	23.303
	Canuck	60	Control	Western	Old	6.61016	0.03215	0.466703	5.9268	0.012582	0.001858	0.024457	0.3316	0.096446	0.012132	0.199941	0.559355	4.79531	0.372202	0.00066	0.004707	0.002058	0.000141	0.00228	0.002735	17.609
	Canuck	16	Drought	Western	Old	12.6816	0.287788	0.305478	11.8	0.024754	0.002754	0.020178	0.197126	0.078016	0.007091	0.352403	0.884817	10.2061	0.356669	0.001728	0.011188	0.005778	0.000268	0.003116	0.002675	7.842
	Canuck	28	Drought	Western	Old	7.90403	0.041583	0.216251	7.49723	0.010588	0.001874	0.015823	0.136687	0.054864	0.006703	0.187644	0.137327	6.84058	0.331677	0.000685	0.004556	0.002306	0.000103	0.001566	0.001371	12.379
	Canuck	36	Drought	Western	Old	4.61311	0.093874	0.207167	4.23238	0.011148	0.00343	0.014467	0.144887	0.04037	0.003579	0.283643	0.286289	3.49685	0.165603	0.000716	0.004429	0.002195	9.56e-05	0.002113	0.0016	14.573
	Canuck	59	Drought	Western	Old	10.8185	0.466688	0.41442	9.37453	0.023143	0.002109	0.025859	0.260258	0.114165	0.011733	0.455379	0.272048	8.12157	0.525533	0.00159	0.009054	0.003565	0.000223	0.004611	0.0041	8.767
	Canuck	61	Drought	Western	Old	7.25662	0.33843	0.291429	6.34921	0.013607	0.001768	0.019695	0.180477	0.07957	0.009719	0.240887	0.19324	5.55763	0.357458	0.001249	0.006132	0.002664	0.00016	0.001735	0.001667	18.146
	Katepwa	14	Control	Western	Old	NA	0.200936	NA	7.74289	0.01389	NA	NA	NA	NA	NA	0.188337	0.593241	6.68828	0.273035	0.000953	0.005682	0.002606	0.001732	0.001572	0.001346	11.704
	Katepwa	19	Control	Western	Old	8.71563	0.172056	0.293544	8.02796	0.021073	0.005559	0.014399	0.172544	0.091499	0.007895	0.297838	0.642411	6.86188	0.225836	0.002469	0.010433	0.004175	0.000173	0.001918	0.001904	5.286
	Katepwa	32	Control	Western	Old	14.3798	0.353934	0.321897	13.3488	0.019741	0.001459	0.018169	0.219318	0.077442	0.005317	0.295349	0.695027	11.6251	0.733331	0.001512	0.006683	0.002119	0.000274	0.004626	0.004527	7.771
	Katepwa	44	Control	Western	Old	6.77138	0.191104	0.214618	6.24314	0.009007	0.003585	0.010682	0.124305	0.069151	0.006381	0.20825	0.471148	5.38933	0.174417	0.000791	0.003953	0.001412	9.89e-05	0.00142	0.001332	7.009
	Katepwa	13	Drought	Western	Old	NA	0.443257	NA	11.0434	0.022239	NA	NA	NA	NA	NA	0.344154	1.1036	9.24588	0.349744	0.002208	0.009158	0.002706	0.000233	0.003891	0.004042	6.678
	Katepwa	20	Drought	Western	Old	NA	0.311836	NA	8.45905	0.018925	NA	NA	NA	NA	NA	0.240821	0.720089	7.2707	0.227449	0.002239	0.008812	0.003135	0.000124	0.002412	0.002203	5.375
	Katepwa	31	Drought	Western	Old	8.41235	0.240164	0.300707	7.64377	0.01446	0.002843	0.019649	0.191476	0.07689	0.009578	0.33133	0.694211	6.31451	0.303723	0.000966	0.004528	0.002482	0.000193	0.003223	0.003068	17.449
	Katepwa	43	Drought	Western	Old	7.01397	0.302813	0.26848	6.30244	0.012906	0.00583	0.018613	0.164856	0.071505	0.006967	0.195857	0.425671	5.50407	0.176846	0.001398	0.006192	0.002511	1.43e-05	0.001436	0.001355	6.816
	AAC Magnet	30	Control	Eastern	Modern	5.73484	0.010048	0.252126	5.32931	0.010838	0.001584	0.012617	0.171734	0.057604	0.008381	0.100493	0.397461	4.57081	0.260544	0.000669	0.004419	0.002228	8.42e-05	0.001664	0.001775	25.244
	AAC Magnet	50	Control	Eastern	Modern	9.07065	0.000515	0.357628	8.50517	0.024296	0.003626	0.021071	0.247014	0.073689	0.011767	0.205108	0.638845	7.35388	0.307341	0.001307	0.012283	0.007324	0.00016	0.001839	0.001383	13.426
	AAC Magnet	6	Control	Eastern	Modern	4.89072	0.008126	0.218992	4.56506	0.01382	0.002655	0.012907	0.14585	0.050219	0.00696	0.120862	0.398196	3.84	0.206	0.000595	0.004927	0.002671	0.002965	0.001523	0.001139	21.292
	AAC Magnet	9	Control	Eastern	Modern	NA	0.013992	NA	2.01856	0.015046	NA	NA	NA	NA	NA	0.040793	0.173488	1.71615	0.088126	0.009493	0.00269	0.001222	4.35e-05	0.000797	0.0008	25.157
	AAC Magnet	10	Drought	Eastern	Modern	3.5424	0.03504	0.231419	3.20426	0.010427	0.001583	0.011396	0.158577	0.053481	0.006063	0.086357	0.287516	2.65871	0.171673	0.00072	0.003662	0.001526	0.000104	0.002184	0.002232	17.623
	AAC Magnet	29	Drought	Eastern	Modern	8.36046	0.145812	0.164651	7.89853	0.016564	0.003243	0.010967	0.088287	0.052499	0.009274	0.026916	0.773308	6.86889	0.229414	0.000952	0.006318	0.003065	0.0002	0.003334	0.002696	12.976
	AAC Magnet	49	Drought	Eastern	Modern	8.99691	0.002847	0.376066	8.3763	0.01805	0.00192	0.022587	0.253465	0.086717	0.011109	0.174269	0.661721	7.09247	0.447841	0.000804	0.005437	0.002695	7.08e-05	0.004446	0.004597	19.133
	AAC Magnet	5	Drought	Eastern	Modern	5.24499	0.043541	0.367407	4.68857	0.017603	0.00288	0.018284	0.252492	0.08195	0.011394	0.168165	0.464142	3.85676	0.199505	0.000828	0.007304	0.003949	0.000185	0.00281	0.002527	16.953
	AAC Tradition	21	Control	Eastern	Modern	4.33799	0.026504	0.128098	4.05375	0.00959	0.002443	0.010747	0.049421	0.053585	0.011617	0.139647	0.268823	3.48397	0.161313	0.000584	0.003548	0.00171	0.000101	0.001861	0.001786	24.285
	AAC Tradition	25	Control	Eastern	Modern	3.06365	0.016406	0.07554	2.91991	0.003879	0.00126	0.005572	0.03009	0.032985	0.005437	0.072646	0.079716	2.6902	0.077353	0.000444	0.001678	0.000769	4.75e-05	0.000536	0.000404	26.631
	AAC Tradition	34	Control	Eastern	Modern	3.05514	0.01936	0.085169	2.87828	0.007516	0.002258	0.00828	0.03365	0.033022	0.007677	0.069897	0.171841	2.55837	0.078171	0.0007	0.002967	0.001407	8.86e-05	0.001348	0.001006	39.318
	AAC Tradition	63	Control	Eastern	Modern	5.1685	0.033677	0.137674	4.85079	0.018414	0.001571	0.007215	0.051456	0.066385	0.01073	0.152825	0.134976	4.41425	0.148742	0.001472	0.010086	0.005256	0.000124	0.000748	0.000729	19.233
	AAC Tradition	22	Drought	Eastern	Modern	5.00755	0.164213	0.122286	4.608	0.007842	0.001522	0.008013	0.046161	0.05721	0.00908	0.114365	0.136912	4.20075	0.155981	0.000809	0.003269	0.001541	9.45e-05	0.001038	0.00109	15.121
	AAC Tradition	26	Drought	Eastern	Modern	6.11437	0.002969	0.109185	5.87397	0.012455	0.001346	0.009037	0.044097	0.045404	0.00916	0.092595	0.200344	5.39796	0.183071	0.001038	0.006596	0.00356	7.64e-05	0.000576	0.000609	31.434
	AAC Tradition	33	Drought	Eastern	Modern	3.94152	0.126994	0.120609	3.58367	0.009073	0.00211	0.008553	0.042396	0.057095	0.010114	0.147385	0.202252	3.1013	0.13274	0.000717	0.00409	0.001749	0.00012	0.001312	0.001086	18.508
	AAC Tradition	62	Drought	Eastern	Modern	5.83856	0.037338	0.171989	5.54262	0.010419	0.000915	0.007167	0.073101	0.082659	0.007975	0.112403	0.117759	5.17341	0.139053	0.00139	0.004829	0.002205	1.41e-05	0.001008	0.000973	11.554
	Columbus	3	Control	Eastern	Old	NA	0.029093	NA	9.09607	0.05251	NA	NA	NA	NA	NA	0.021465	0.731636	8.19391	0.149056	0.004535	0.016784	0.009694	0.01742	0.002158	0.00192	10.561
	Columbus	42	Control	Eastern	Old	7.46912	0.027536	0.104106	7.19239	0.011195	0.003132	0.008367	0.047896	0.036197	0.008273	0.024587	0.763921	6.19293	0.210952	0.000603	0.003762	0.001804	0.00015	0.002454	0.002422	20.471
	Columbus	45	Control	Eastern	Old	13.092	0.02636	0.116686	12.5756	0.047438	0.003123	0.007549	0.05387	0.043608	0.00818	0.02663	0.965266	11.3113	0.272482	0.001405	0.009673	0.004805	0.027926	0.001805	0.001824	8.373
	Columbus	53	Control	Eastern	Old	11.8378	0.072872	0.142572	11.3363	0.017653	0.003467	0.012403	0.066951	0.047942	0.011421	0.038714	1.24805	9.65828	0.391291	0.001058	0.006043	0.002821	0.000237	0.003496	0.003998	13.664
	Columbus	4	Drought	Eastern	Old	7.48057	0.107276	0.10167	7.1166	0.012466	0.00505	0.010244	0.039629	0.037949	0.008281	0.028437	0.767834	6.15852	0.161806	0.000755	0.003931	0.001514	0.000305	0.00324	0.002722	11.171
	Columbus	41	Drought	Eastern	Old	6.45575	0.199404	0.327664	5.78679	0.015846	0.001969	0.0248	0.194358	0.095252	0.011049	0.201303	0.135933	5.18143	0.268116	0.001201	0.007436	0.003132	0.000208	0.002225	0.001644	11.982
	Columbus	46	Drought	Eastern	Old	5.81699	0.181869	0.16554	5.27463	0.023278	0.001386	0.005938	0.041449	0.100722	0.015684	0.082779	0.201862	4.78778	0.202205	0.001821	0.011659	0.006095	0.00011	0.00199	0.001603	10.214
	Columbus	54	Drought	Eastern	Old	8.33737	0.351527	0.244637	7.41106	0.048711	0.002615	0.012261	0.130546	0.086644	0.012173	0.041775	0.685422	6.50345	0.180416	0.002024	0.01579	0.009078	0.015267	0.003427	0.003125	9.329
	Neepawa	1	Control	Eastern	Old	NA	0.194548	NA	6.40067	0.067284	NA	NA	NA	NA	NA	0.024916	0.517531	5.58881	0.269412	0.001166	0.009409	0.004987	0.04593	0.003263	0.002529	11.896
	Neepawa	12	Control	Eastern	Old	6.1429	0.021682	0.107406	5.90377	0.008286	0.002701	0.009656	0.060407	0.028657	0.005708	0.009598	0.453171	5.24611	0.194899	0.000908	0.003542	0.001439	7.21e-05	0.00133	0.000995	20.888
	Neepawa	39	Control	Eastern	Old	6.00929	0.143446	0.214466	5.52025	0.009332	0.002896	0.010698	0.137272	0.05664	0.006538	0.014447	0.423169	4.89399	0.188649	0.00076	0.00416	0.001634	9.77e-05	0.001528	0.001153	12.491
	Neepawa	65	Control	Eastern	Old	5.82521	0.107088	0.158235	5.44174	0.015131	0.003032	0.009082	0.0981	0.042806	0.004746	0.226684	0.354203	4.64079	0.220066	0.001331	0.00715	0.003026	0.000134	0.001907	0.001583	10.692
	Neepawa	11	Drought	Eastern	Old	3.63243	0.131528	0.079534	3.33483	0.009514	0.001624	0.006592	0.043735	0.024503	0.002712	0.009202	0.249693	2.99618	0.079757	0.000889	0.004311	0.001957	7.56e-05	0.001328	0.000953	13.043
	Neepawa	2	Drought	Eastern	Old	NA	0.637915	NA	12.25	0.027324	NA	NA	NA	NA	NA	0.730245	1.06537	9.9062	0.548163	0.002337	0.010595	0.003801	0.000388	0.00519	0.005014	6.575
	Neepawa	40	Drought	Eastern	Old	5.90338	0.015353	0.168533	5.64145	0.011008	0.003303	0.009497	0.113864	0.037983	0.003456	0.008174	0.364197	5.10642	0.162657	0.000736	0.005345	0.002583	9.06e-05	0.00134	0.000913	9.674
	Neepawa	54	Drought	Eastern	Old	6.1905	0.000546	0.135756	5.95394	0.021986	0.00228	0.005944	0.097645	0.027287	0.002322	0.011251	0.234081	5.61059	0.098023	0.001079	0.008791	0.004371	0.006749	0.000574	0.000422	14.003
